# Supplementary material for: CaMK4 controls follicular helper T cell expansion and function during normal and autoimmune T-dependent B cell responses
Source: Nat Commun. 2024 Jan 29;15:840. doi: 10.1038/s41467-024-45080-x (PMC10825135; doi:10.1038/s41467-024-45080-x)
Supplement: Supplementary file 4 — Source Data [file 41467_2024_45080_MOESM4_ESM.xlsx]

## Sheet: Summary
Source file for CaMK4 controls follicular helper T cell expansion and function during normal and autoimmune T-dependent B cell responses
Scherlinger et al.
Index
Main figure 1 to 7
Supplementary 1 to 7
Uncut Western blot membrane

## Sheet: Fig 1
Figure 1
Panel a
B cells	Tfh	Treg
0.0112807	1.18509	2.9897
0.00093031	1.71119	2.77984
0.00287943	1.28343	2.97935
Panel b
non immunized		Immunized
Camk4fl/fl	Camk4fl/fl .dlckCre	Camk4fl/fl	Camk4fl/fl .dlckCre
21.2	19.6	35.3	16.6
21.7	16.3	33	27.5
24	24.6	42.3	23.4
23.9	22.8	35.5	28.1
		36.2	27.2
Panel c
Camk4fl/fl	Camk4fl/fl .dlckCre
52.3	48.2
58.3	45.8
54.9	51.4
53.5	47.5
panel d
Treg		Tfr
Camk4fl/fl	Camk4fl/fl .dlckCre	Camk4fl/fl	Camk4fl/fl .dlckCre
6.17	7.66	12	14.2
7.95	7.32	13.3	13.9
7.09	7.4	15	13.2
6.78	6.99	12.9	13.1

## Sheet: Fig 2
Figure 2
Panel a
Wild type	Camk4-/-
55.9	42.2
55.3	42.2
54.4	42.7
51.9	41.4
panel b
Bcl6		PD1
WT	Camk4-/-	WT	Camk4-/-
22304	20151	25352	25385
22296	19834	25540	25344
22757	20289	24482	24729
21912	20065	24238	25314
Panel c
WT	Camk4-/-
2.85651	1.85047
2.07965	2.04038
2.04187	1.24039
1.8838	1.25361
1.80861	1.47598
1.59847	0.901455
Panel e
Wild type		Crem-/-		Camk4-/-
Control	Mut	Control	Mut	Control	Mut
1	0.0798316	0.312283	0.183285	0.578364	0.479133
1	0.0600082	0.33133	0.173958	0.75713	0.471054
1	0.359734	0.670269	0.228077	0.57094	0.192075
1	0.333031	0.711739	0.22318	0.414206	0.284174
1	0.328571	0.520635	0.28799	0.648185	0.307117
Panel f
IgG	Wild-type	Camk4-/-
0.467596	15.9262	4.10296
0.909618	18.4217	8.91767
2.3511	19.6075	9.36103
0.89296	32.1482	12.5533
1.9816	27.2213	13.9288
0.565135	32.1482	16.3362
0.186856	26.7228	3.605
2.86791	18.7654	6.77396
1.86607	20.6776	4.11246

## Sheet: Fig 3
Figure 3
Panel a
non immunized		Immunized day 7		Immunized day 14
Camk4fl/fl	Camk4fl/fl .dlckCre	Camk4fl/fl	Camk4fl/fl .dlckCre	Camk4fl/fl	Camk4fl/fl .dlckCre
0.65	0.69	2.77	1.13	1.95	1.24
0.72	0.78	2.98	1.88	1.65	1.02
0.73	0.79	2.6	2	1.92	1.05
		2.08	1.84	1.95	1.35
		3.6	1.77
Panel b
non immunized		Immunized day 7		Immunized day 14
Camk4fl/fl	Camk4fl/fl .dlckCre	Camk4fl/fl	Camk4fl/fl .dlckCre	Camk4fl/fl	Camk4fl/fl .dlckCre
207000	226800	1032000	118800	885500	352350
216000	189000	1620000	403200	623900	355500
198000	205200	1436400	369600	470000	365400
		1008000	711100	747500	343650
		1145600	790560
Panel c
Camk4fl/fl	Camk4fl/fl .dlckCre
0.565788	0.676776
0.565788	0.079764
0.194964	0.078636
0.232104	0.07836
0.093336	0.047832
0.788844	0.04062
0.103008	0.377628
0.168492	0.062388
0.182592	0.082992
0.71424	0.185568
1.7873	0.113016
0.297516	0.130728
0.51522	0.123264
0.292308	0.215424
0.196416	0.325692
0.126144	0.171096
0.195564	0.128148
0.770664	0.13416
0.936876	0.330948
0.299796	0.15336
1.7136	0.430572
0.361752	0.136788
1.37952	0.091584
0.17856	0.171624
	0.09822
	0.136812

## Sheet: Fig 4
Figure 4
Panel b
14.8144	11.7794
15.5662	16.3826
16.5207	14.295
11.916	11.184
10.5121	13.7218
12.8333	10.5121
Panel c
left panel						right panel
non immunized		Immunized				non immunized		Immunized
Camk4fl/fl	Camk4fl/fl .dlckCre	Camk4fl/fl	Camk4fl/fl .dlckCre			Camk4fl/fl	Camk4fl/fl .dlckCre	Camk4fl/fl	Camk4fl/fl .dlckCre
0.74	0	17.9	9.38			558.18	0	9000	3399.75
0	0.23	19.7	5.94			0	529.2	13260	4125.6
		10.4	6.98					8697.6	1560
		8.77	3.85					21420	1627.5
Panel d
left panel						right panel
non immunized		Immunized				non immunized		Immunized
Camk4fl/fl	Camk4fl/fl .dlckCre	Camk4fl/fl	Camk4fl/fl .dlckCre			Camk4fl/fl	Camk4fl/fl .dlckCre	Camk4fl/fl	Camk4fl/fl .dlckCre
0.17	0.17	23.1	12.9			621.81	648	210000	105000
1.02	0.92	26.1	9.11			7560	7020	179400	118800
		31.5	11.3					302400	105000
		21.4	14.5					504000	112500
panel e
NP7				NP44
Camk4fl/fl		Camk4fl/fl.dlckCre		Camk4fl/fl		Camk4fl/fl.dlckCre
mean	std deviation	mean	std deviation	mean	std deviation	mean	std deviation
0.0605833	0.00566054	0.0733333	0.0257326	0.0643333	0.00602218	0.0718333	0.0144591
0.373167	0.353396	0.125	0.102343	0.246333	0.203097	0.191917	0.169831
1.62717	0.443143	0.740083	0.546719	0.682167	0.460006	0.343167	0.145387
1.86342	0.292745	0.832667	0.459121	0.871	0.288098	0.556833	0.187118
1.93408	0.301297	1.05217	0.379501	1.10675	0.328281	0.747917	0.417864
1.85675	0.215009	1.02492	0.275631	1.24617	0.610483	0.908083	0.306031
1.79842	0.291424	1.124	0.534016	1.22392	0.469167	0.934667	0.470848
2.11867	0.0818643	1.60383	0.167816	1.68758	0.305619	1.54767	0.139029
Panel f
Camk4fl/fl	Camk4fl/fl .dlckCre
1.63116	1.00922
1.41099	1.12606
1.34481	0.987349
0.979856	1.08832
1.33654	1.18886
1.04376	0.846486

## Sheet: Fig 5
Fig 5
Panel a
Spleen		cLN		Blood
Camk4fl/fl	Camk4fl/fl .dlckCre	Camk4fl/fl	Camk4fl/fl .dlckCre	Camk4fl/fl	Camk4fl/fl .dlckCre
31	24.1	20.5	22.3	14.5	3.5
33.1	22.3	23	17.5	28.3	8.31
42.6	26.8	29.7	17.9	16.6	13.4
36.3	30.6	32	14.5	13.4	9.79
33.5	24.2	35	21.3	15.8	11.2
Panel b
ABC				FOB
Camk4fl/fl	Camk4fl/fl .dlckCre			Camk4fl/fl	Camk4fl/fl .dlckCre
36.6	9.44			48.8	78.9
45.3	36.8			44.5	42.9
88.8	29.4			6.28	48.2
57.9	22.4			32.3	54.3
82.4	23.9			11	60.1
Panel c
Spleen		cLN
Camk4fl/fl	Camk4fl/fl .dlckCre	Camk4fl/fl	Camk4fl/fl .dlckCre
3.58	1.03	10.1	6.11
5.84	2.19	8.17	0.83
4.84	1.46	10.8	7.22
3.21	1.02	4.27	5.09
4.2	1.83	7.77	5.77
Panel d
Camk4fl/fl	Camk4fl/fl .dlckCre
9.16	5.81
6.54	4.11
10.4	4.77
6.01	4.79
5.74	4.45
Panel e
Camk4fl/fl	Camk4fl/fl .dlckCre
1.693	0.116
1.384	0.3855
2.098	0.5085
1.8695	0.6205
2.4565	0.914
Panel f
IgG1		IgG2c		IgG3
Camk4fl/fl	Camk4fl/fl .dlckCre	Camk4fl/fl	Camk4fl/fl .dlckCre	Camk4fl/fl	Camk4fl/fl .dlckCre
1.1885	0.106	2.9325	0.1695	0.4385	0.081
0.4795	0.0955	1.0075	0.7335	2.1665	0.1165
0.3195	0.069	1.177	1.0925	0.41	0.0965
2.197	0.123	1.646	0.5125	1.0065	0.121
0.3305	0.06	2.9695	0.5535	0.169	0.0885
Panel g
Camk4fl/fl	Camk4fl/fl .dlckCre
17.6264	16.0017
23.2778	16.0481
24.0669	13.3095
24.357	15.8393
20.9917	13.9477
Panel i
IgG		C3
Camk4fl/fl	Camk4fl/fl .dlckCre	Camk4fl/fl	Camk4fl/fl .dlckCre
27.061	7.093	5.715	0.464
41.324	1.142	5.159	0
34.368	2.665	3.641	2.01
27.973	17.845	5.911	4.48
25.092	5.589	11.775	2.266

## Sheet: Fig 6
Fig 6
Panel a
Teff	Tregs	Tfh	Bmemory	Bnaive
0.11344	0.085378	0.0392817	0.00333061	0.00173001
0.05954	0.050415	0.0435857	0.00219738	0.00149566
0.082469	0.089622	0.0853775	0.0044871	0.00074267
0.074842	0.073302	0.106579	0.0012577	0.00071986
Panel b
	Control				KN93
IL21	0.0012577	0.00131566	0.00112567	0.00089241	0.00064429	0.00018122	0.00019557	0.00017085
BCL6	0.0120068	0.0108587	0.0123444	0.00988872	0.00503079	0.00257716	0.00323953	0.0084023
PDCD1	0.000251	0.00049682	0.00093354	0.00034647	0.00063322	0.00057069	0.00051256	0.00043702
panel c
Control	KN93
1730	1544
1922	1625
2074	1497
1644	1452
panel d
55.6	47.6
53.8	40
56.2	42.3
55.1	46.4
Panel e
Control	KN93
1240.3	405.562
992.467	558.675
941.038	510.675
1115.71	836.968

## Sheet: Fig 7
Fig 7
Panel a
Tfh	B cells	Treg
0.00814426	9.7449e-05	0.0122591
0.0177628	0.00030795	0.010273
0.0160643	0.00103224	0.0117597
0.0451228	0.00081269	0.0138882
0.02836	0.00112567	0.0124734
0.0134151	0.00045716	0.00504825
0.0215675	0.00022466	0.00550516
0.0315766	0.00052152	0.013139
0.0150928	0.00065328	0.00124038
0.0378123	0.00045244	0.0241807
0.0374212	0.00035009	0.00418662
0.0239306	0.00117755	0.0105985
0.0134617	0.00059699	0.0094859
Panel b
CamK4	Bcl6
0.00814426	0.00016052
0.0451228	0.00075565
0.0177628	0.00026716
0.02836	0.00096646
0.0160643	0.00013174
0.0134151	0.0001085
0.0215675	0.00036495
0.0315766	0.00051791
0.0150928	0.00035497
0.0378123	0.00084427
0.0374212	0.00028933
0.0239306	0.00070017
0.0134617	0.00021107

## Sheet: Suppl fig1
Suppl Fig 1
Panel a
non immunized		Immunized
Camk4fl/fl	Camk4fl/fl .dlckCre	Camk4fl/fl	Camk4fl/fl .dlckCre
1017000	1058400	2784000	896400
981000	982800	4140000	1184400
1123500	628300	3796200	636000
		1713600	636000
		1209600	816000
Panel b
non immunized		Immunized
Camk4fl/fl	Camk4fl/fl .dlckCre	Camk4fl/fl	Camk4fl/fl .dlckCre
15	12.6	9.45	12.2
14	14.5	7.24	11.6
10.6	11.2	6.76	11.4
		9.6	10.5
		9.57	8.99
Panel c
non immunized		Immunized
603000	799200	Camk4fl/fl	Camk4fl/fl .dlckCre
409500	982800	768000	658800
329600	368000	810000	546000
		735300	546000
		453600	276000
		352800	192000
Panel d
Camk4fl/fl	Camk4fl/fl .dlckCre
6115200	4140000
7425600	3432000
7459200	3216000
6585600	3852000
Panel e
Spleen		cLN
Camk4fl/fl	Camk4fl/fl .dlckCre	Camk4fl/fl	Camk4fl/fl .dlckCre
35.3	28.1	32.2	20.5
33	30.5	34.4	16.6
42.3	29.7	34.9	23
35.5	27.9	36.6	22.4
36.2		38.4
Panel f
Camk4fl/fl	Camk4fl/fl .dlckCre
2784000	1097400
4140000	1288800
3796200	1500800
1713600	1512300
1209600
Panel g
Treg				Tfr
non-immunized		SRBC		non-immunized		SRBC
Camk4fl/fl	Camk4fl/fl .dlckCre	Camk4fl/fl	Camk4fl/fl .dlckCre	Camk4fl/fl	Camk4fl/fl .dlckCre	Camk4fl/fl	Camk4fl/fl .dlckCre
6.33	6.76	6.17	7.66	11.8	14.2	12	14.2
7.02	6.96	7.95	7.32	14.7	14.7	13.3	13.9
7.43	7.1	7.09	7.4	15.1	13.2	15	13.2
		6.78	6.99			12.9	13.1
Panel h
Treg				Tfr
non-immunized		SRBC		non-immunized		SRBC
Camk4fl/fl	Camk4fl/fl .dlckCre	Camk4fl/fl	Camk4fl/fl .dlckCre	Camk4fl/fl	Camk4fl/fl .dlckCre	Camk4fl/fl	Camk4fl/fl .dlckCre
1305000	1242000	2553600	2256000	315000	313200	1243200	852000
1179000	1231200	2604000	1956000	306000	302400	1041600	960000
918000	1177200	1872000	2076000	279000	291600	948000	936000
		2805600	3175200			1461600	1663200

## Sheet: Suppl fig 2
Suppl fig 2
Panel b
WT-EV	WT-OV	KO-EV	KO-OV
59355	60623	37367	67366
50251	55713	36424	43721
48772	58169	40916	52229
46745	51943	41421	65297

[truncated: 6 more sheets: Suppl fig 3, Suppl fig 4, Suppl fig 5, Suppl fig 6, Suppl fig 7, Uncut membranes]
